# Supplementary material for: Lipid and fatty acid dynamics by maternal Pacific bluefin tuna
Source: PLoS One. 2019 Sep 25;14(9):e0222824. doi: 10.1371/journal.pone.0222824 (PMC6760770; doi:10.1371/journal.pone.0222824)
Supplement: S1 Table — Totals include some minor compornents that are not shown. (XLSX) [file pone.0222824.s001.xlsx]

## Sheet: SI1
S1 Table. Mean, standard deviation (S.D.) and P-values of fatty acids (as % of total fatty acids) in total lipids in ovary, muscle and liver tissues of female Pacific bluefin tuna caught around the Nansei Islands and in the Sea of Japan.
	Ovary						Muscle						Liver
	Nansei		Sea of Japan				Nansei		Sea of Japan				Nansei		Sea of Japan
	Mean	S.D.	Mean	S.D.	P-value		Mean	S.D.	Mean	S.D.	P-value		Mean	S.D.	Mean	S.D.	P-value
14:0	1.14767	0.310125	1.78664	0.424104	<0.001		1.54096	0.572876	2.17668	0.801981	<0.001		1.27739	0.341075	0.877975	0.21125	0.002
15:0	0.296451	0.0676907	0.316672	0.0670935	0.2539		0.258683	0.055962	0.287253	0.0657431	0.04624		0.419381	0.109118	0.306134	0.0648095	<0.001
16:0	17.8107	2.24432	17.0041	1.59342	0.0399		14.8076	1.72553	18.6303	1.47986	<0.001		25.2989	2.84442	19.8797	2.39487	<0.001
17:0	0.480093	0.079483	0.547916	0.0924456	<0.001		0.530638	0.138118	0.513176	0.0621905	0.66		0.870253	0.245059	0.979027	0.108899	0.01068
18:0	4.79678	0.625934	4.28289	0.527687	<0.001		6.7831	1.01335	5.79246	0.785546	<0.001		8.10255	1.53633	8.41586	1.67923	0.5709
Total saturated	25.7217	2.63273	24.9585	2.25074	0.1431		25.3135	1.68497	28.4195	1.72855	<0.001		37.6515	4.09401	31.7014	3.72604	<0.001
16:1n-7	3.18119	0.787891	4.50772	0.871364	<0.001		2.55835	0.595258	3.40932	0.749915	<0.001		2.86852	0.567772	2.73115	0.544912	0.4186
18:1n-9	26.2705	4.46855	15.4059	2.62995	<0.001		27.0401	6.07255	14.7268	3.57333	<0.001		25.4057	3.98114	20.2562	5.01081	0.002
18:1n-7	3.51352	0.440215	3.83316	0.653132	0.001876		3.54981	0.532051	3.0599	0.475021	0.001311		3.40934	0.536076	3.80332	0.759278	0.0956
20:1n-7	0.180111	0.0860523	0.174608	0.0390525	0.8348		0.509381	0.177845	0.264522	0.0613939	<0.001		0.307826	0.0838852	0.220792	0.0754112	<0.001
20:1n-9	2.39503	1.21607	2.03368	0.39621	0.2		9.11419	2.73407	3.90328	0.950575	<0.001		4.70208	1.93433	2.89816	0.956576	<0.001
22:1n-11	0.553532	0.502156	0.742779	0.22791	<0.001		3.94536	1.84525	2.74728	0.834951	0.00345		1.30133	0.792639	1.20361	0.390875	0.6556
22:1n-7	0.0201201	0.0364634	0.0249964	0.0307923	0.04952		0.131885	0.0425831	0.101949	0.0122837	<0.001		0.0577992	0.0237421	0.042227	0.0177873	0.02003
24:1n-9	0.544761	0.358502	0.559235	0.33707	0.6444		1.54876	0.548808	1.49461	0.357406	0.8055		0.757554	0.198906	0.844072	0.248343	0.3276
Total monoenes	38.2032	4.6927	28.8316	3.38818	<0.001		49.7264	6.80675	31.0526	4.12113	<0.001		40.5571	4.89272	33.6152	7.10061	<0.001
18:2n-6	0.962116	0.162251	1.1923	0.197809	<0.001		0.92944	0.180459	1.02174	0.158888	0.02954		0.984283	0.210331	0.923279	0.0960902	0.2503
18:3n-3	0.281322	0.117665	0.663509	0.116085	<0.001		0.314195	0.144826	0.711059	0.230151	<0.001		0.246335	0.105738	0.471723	0.153448	<0.001
20:2n-6	0.120581	0.037753	0.149969	0.0173853	<0.001		0.186019	0.0355063	0.163061	0.0214607	0.006611		0.172045	0.0538517	0.18139	0.044763	0.2928
20:4n-6 (AA)	1.36107	0.377585	2.34932	0.417684	<0.001		1.41955	0.625647	1.71426	0.521821	0.005895		1.18503	0.531292	2.55043	1.00019	<0.001
20:4n-3	0.590024	0.178542	0.58932	0.0946048	0.6545		0.566225	0.23015	0.532833	0.140839	0.9299		0.585009	0.142976	0.585151	0.209468	0.5874
20:5n-3 (EPA)	4.26879	1.13425	9.53345	1.44255	<0.001		3.78866	1.35677	7.69063	1.33724	<0.001		2.8819	0.912185	6.79662	1.27642	<0.001
22:5n-6	0.520885	0.181002	0.495324	0.117917	0.16		0.522828	0.206658	0.608335	0.130185	0.008748		0.269827	0.0905313	0.349711	0.0755925	0.003497
22:5n-3	1.87351	0.377779	1.7184	0.320828	0.006903		1.68111	0.323765	1.71659	0.142277	0.3782		1.35698	0.524584	1.6339	0.589395	0.1113
22:6n-3 (DHA)	24.8385	3.81241	27.423	3.26259	<0.001		13.9412	5.24273	23.3429	3.89405	<0.001		12.7954	2.60313	19.4383	4.55269	<0.001
Total polyenes	36.0751	5.06515	46.2099	3.37125	<0.001		24.9602	6.7987	40.5279	4.01496	<0.001		21.7914	3.52395	34.6834	5.47634	<0.001
DHA/EPA	6.10335	1.48247	2.96197	0.687311	<0.001		3.95434	1.45412	3.14957	0.877317	0.04827		4.78528	1.4281	2.90884	0.654989	<0.001
DHA/AA	19.1871	4.70391	12.0019	2.40358	<0.001		10.3549	3.05613	14.3503	3.31016	<0.001		12.0648	3.70707	8.20239	2.01272	<0.001
EPA/AA	3.27926	1.00271	4.13891	0.72154	<0.001		2.93265	1.30748	4.97564	1.94584	<0.001		2.74495	1.14729	3.05018	1.25567	0.4765
Totals include some minor compornents that are not shown
